# Supplementary material for: Implications of tissue specific STING protein flux and abundance on inflammation and the development of targeted therapeutics
Source: PLoS One. 2025 Feb 25;20(2):e0319216. doi: 10.1371/journal.pone.0319216 (PMC11856325; doi:10.1371/journal.pone.0319216)
Supplement: S1 File — Spreadsheets containing raw data values for STING protein abundance, kinetics of fractional STING synthesis, and fold changes in RNA expression. (XLSX) [file pone.0319216.s004.xlsx]

## Sheet: STING Abundance
	Spleen	Lymph Node	Lung	Heart	Salivary Gland		Spleen	Lymph Node	Lung	Heart	Salivary Gland
Sample No.	Female						Male
1	16986	9250	3062	370	361		10170	21633	10658	1452	130
2	36477	782	8073	1245	19235		21495	9178	12973	1295	205
3	20475	5021	9610	4566	9371		25848	3091	8697	1862	231
4	24734	21932	4320	1615	9165		22623	6393	6995	853	200
5	16373	18414	6768	333	11569		7869	17680	5228	7708	ND
6	18380	18189	5865	740	3413		11314	17096	4053	2642	191
7	11549	13836	6075	276	4944		5546	18987	5351	1481	168
8	14275	15431	4726	374	7560		22691	17871	7499	3833	174
9	ND	13437	5415	6129	5518		15586	19242	5648	2633	290
10	14887	10570	5571	1089	5188		13641	5342	3660	510	146
11	11704	16033	6571	3523	4946		22637	15826	4215	4755	ND
12	6632	9468	3870	9951	6790		6811	12244	5726	1156	ND
13	9833	13683	4662	1141	3236		7265	8187	5524	3203	130
14	9406	6063	6308	1420	769		4330	10479	2482	209	44
15	ND	9050	1854	616	4069		14837	9997	3486	1530	157
16	13808	9987	2370	1643	2316		5655	13686	3243	1029	ND
17	10630	7294	2686	903	6727		9030	13577	2356	480	ND
18	5594	11697	4721	1366	837		9587	13296	2699	ND	ND
19	14181	5501	5567	1255	4577		10604	10135	2928	444	ND
20	9895	10314	3727	2375	1416		7611	3241	4561	2429	ND
21	11141	9430	3217	1460	4582		12588	11809	3360	556	187
22	8920	8720	2869	320	3049		8350	5713	2956	253	123
23	12727	4972	2472	493	6853		9220	6608	2960	1586	ND
24	8798	6319	4625	169	5561		8390	10817	4589	854	114
25	ND	5967	4192	1420	2671		4148	7002	5913	239	160
26	6199	7606	2172	196	4121		4378	13160	3033	236	141
27	4485	10036	8066	414	4594		2355	12112	4631	3617	73
28	8568	9837	2268	146	557		11445	9338	4261	519	165

## Sheet: Fraction New Sting
Colon	WT										Trex1(D18N)
	mouse 1	mouse 2	mouse 3	mouse 4	mouse 5	mouse 6	mouse 7	mouse 8	mouse 9	mouse 10	mouse 11	mouse 12	mouse 13	mouse 14	mouse 15	mouse 16	mouse 17	mouse 18	mouse 19	mouse 20
Day 1	0.242714	0.295245	0.433063	0.253459	ND	0.272629	0.242078	ND	0.391623	ND	0.216196	0.274199	0.203465	0.185941	ND	0.302388	0.291702	0.223269	ND	ND
Day 3	ND	0.601734	0.64024	0.518796	0.580874	0.549389	ND	ND	0.55439	ND	0.489159	0.567433	0.674361	0.50266	ND	0.60256	ND	0.531575	ND	0.615829
Day 7	ND	0.800461	0.590485	0.673846	ND	0.667666	ND	0.673106	0.627404	0.60639	ND	ND	ND	0.644579	0.678723	0.475182	0.635985	0.656073	0.710544	ND
Day 15	0.880729	0.809057	0.740756	ND	ND	0.734866	0.667459	0.66729	0.70119	0.778979	0.725479	0.885523	ND	0.827524	0.722697	0.699103	0.727961	0.827184	ND	0.846844
Day 21	0.778749	ND	0.775954	ND	0.733935	ND	ND	ND	0.583744	ND	0.644396	ND	0.750824	0.677079	ND	0.751241	0.606367	0.753762	0.763922
Lymph Node
	mouse 1	mouse 2	mouse 3	mouse 4	mouse 5	mouse 6	mouse 7	mouse 8	mouse 9	mouse 10	mouse 11	mouse 12	mouse 13	mouse 14	mouse 15	mouse 16	mouse 17	mouse 18	mouse 19	mouse 20
Day 1	0.28728	0.203792	0.276488	0.235826	0.324998	0.338598	0.293929	0.319186	0.259561	ND	0.284549	0.154666	0.26954	ND	0.285626	0.266214	0.199628	0.078293	0.192202	0.266553
Day 3	0.554399	0.606075	0.569967	0.491089	0.576656	0.591761	0.509534	ND	0.407104	0.480008	0.524421	0.494768	0.57274	0.52828	ND	0.509114	0.584381	0.566748	0.471741	0.535949
Day 7	0.814005	0.70989	0.721574	0.712064	0.756078	0.698044	0.698714	0.669338	0.694329	0.712198	0.749381	0.704836	0.690844	0.597791	0.684556	0.726705	0.736696	0.729256	0.719469	0.670211
Day 15	ND	0.830211	0.852499	0.812769	0.85237	0.802427	0.771682	0.768627	0.732156	0.74271	0.834223	0.823808	0.855162	0.83494	0.806603	0.769699	0.779024	0.77115	0.774266	ND
Day 21	0.90427	0.839875	0.844327	ND	0.741381	0.876219	0.852843	0.816091	0.913829	0.780433	0.82746	0.815731	0.837452	0.845421	0.825568	0.844853	0.792412	0.818594	0.811448	0.792562
Thymus
	mouse 1	mouse 2	mouse 3	mouse 4	mouse 5	mouse 6	mouse 7	mouse 8	mouse 9	mouse 10	mouse 11	mouse 12	mouse 13	mouse 14	mouse 15	mouse 16	mouse 17	mouse 18	mouse 19	mouse 20
Day 1	0.229363	ND	ND	0.200119	ND	ND	ND	ND	0.259438	ND	0.289558	ND	ND	0.322358	0.281716	0.23237	0.287849	0.212536	ND	0.312859
Day 3	ND	ND	ND	ND	0.392723	0.462452	0.412075	ND	ND	ND	0.480288	0.476038	0.491537	ND	ND	0.49089	ND	ND	0.802098	ND
Day 7	ND	ND	ND	ND	ND	0.790082	ND	0.734294	0.73618	0.725852	0.742308	0.800566	0.776939	0.821693	0.676694	0.694166	0.720019	0.586471	0.707526	0.634384
Day 15	0.809011	0.773717	0.709955	0.802015	0.817134	ND	0.823489	0.758825	0.777845	0.799783	0.717367	0.822975	0.7796	0.775576	0.789455	0.786509	0.670847	0.834647	0.925638	0.73187
Day 21	ND	ND	0.84743	ND	0.835748	ND	0.806026	0.837114	0.803719	ND	0.83919	0.769336	ND	0.811728	0.820684	0.802961	0.798731	0.718013	0.794623	ND
Spleen
	mouse 1	mouse 2	mouse 3	mouse 4	mouse 5	mouse 6	mouse 7	mouse 8	mouse 9	mouse 10	mouse 11	mouse 12	mouse 13	mouse 14	mouse 15	mouse 16	mouse 17	mouse 18	mouse 19	mouse 20
Day 1	0.325305	0.169683	0.131549	0.328569	0.170752	ND	0.35978	0.303754	0.279792	ND	0.472624	0.226478	0.270207	0.165334	0.215857	0.158454	0.211294	0.323662	0.230138	0.254876
Day 3	0.386106	0.407276	0.581871	0.492963	0.412061	0.422539	0.390205	ND	0.385395	0.459121	0.376516	0.350877	0.49894	0.390964	ND	0.439118	0.424817	0.425001	0.301708	0.307452
Day 7	0.640468	0.542991	0.599305	0.568003	0.661724	0.63445	0.581612	0.581195	0.534041	ND	0.625107	0.5291	0.567147	0.553489	0.557394	0.497362	0.608186	0.606812	0.612199	0.65838
Day 15	0.792142	0.728635	0.588673	0.687008	0.785569	ND	0.640134	0.643088	0.614754	0.664647	0.660313	0.686354	0.709483	0.767421	0.627596	0.683442	0.645421	0.687438	0.661119	0.68635
Day 21	0.820109	0.700822	0.762532	ND	0.665385	0.737139	0.73176	0.708405	0.771615	0.710259	0.762392	0.631975	0.679308	0.630047	0.623935	0.731754	0.71164	0.648523	0.676502	0.661155
Salivary Gland
	mouse 1	mouse 2	mouse 3	mouse 4	mouse 5	mouse 6	mouse 7	mouse 8	mouse 9	mouse 10	mouse 11	mouse 12	mouse 13	mouse 14	mouse 15	mouse 16	mouse 17	mouse 18	mouse 19	mouse 20
Day 1	0.130517	0.215023	0.191336	0.208389	0.195507	0.249488	0.183355	0.1974	0.170319	ND	0.201669	0.167776	0.152736	0.155185	0.254985	0.185885	0.199014	0.190036	0.15762	0.1286
Day 3	0.393459	0.331723	0.343185	0.388708	0.344147	0.425431	0.422528	ND	0.393768	0.398228	0.242133	0.323131	0.354623	0.171624	ND	0.351818	0.30372	0.311504	0.300031	0.297519
Day 7	0.511324	0.537613	0.569955	0.473865	0.545347	0.649618	0.5942	0.562235	0.574447	0.544099	0.530486	0.505085	0.480057	0.508439	0.462863	0.5508	0.545104	0.559577	0.46331	0.533032
Day 15	0.670547	0.654038	0.619381	0.711363	0.728792	0.682339	0.624735	0.659762	0.564995	0.761988	0.670477	0.581198	0.668417	0.66843	0.635053	0.640958	0.644134	0.661775	0.658153	0.666838
Day 21	ND	0.659072	ND	ND	ND	0.753757	0.661395	ND	0.836651	0.813432	0.617832	ND	ND	0.712295	0.692301	0.714321	ND	0.698707	0.665126	0.670166
Lung
	mouse 1	mouse 2	mouse 3	mouse 4	mouse 5	mouse 6	mouse 7	mouse 8	mouse 9	mouse 10	mouse 11	mouse 12	mouse 13	mouse 14	mouse 15	mouse 16	mouse 17	mouse 18	mouse 19	mouse 20
Day 1	0.08613	0.101747	ND	0.090735	0.110797	0.138741	0.107082	0.130227	0.130396	ND	0.062073	0.070095	0.110631	ND	0.093134	0.127467	0.111497	0.164989	0.039109	0.137266
Day 3	0.29721	0.329775	ND	0.358893	0.164753	0.407039	0.418277	ND	0.410429	0.272875	0.248386	0.26592	0.345581	0.315184	ND	0.306457	0.314682	ND	ND	0.308071
Day 7	0.513759	ND	0.476723	0.449292	0.556264	0.757786	0.434289	0.47903	0.35668	0.451237	0.505993	0.515845	ND	ND	0.496837	0.440737	0.496249	0.509019	ND	ND
Day 15	0.747264	0.682954	0.640636	0.699779	0.670787	0.706903	0.673803	ND	0.590146	ND	ND	ND	0.670762	0.671968	0.642282	0.593935	0.624807	0.761243	0.634345	0.675616
Day 21	ND	ND	0.718084	ND	0.780858	0.74366	0.698858	0.724001	0.772472	0.768335	0.750762	0.671505	0.65041	0.672776	0.680659	ND	0.70526	0.718412	ND	0.721004
Heart
	mouse 1	mouse 2	mouse 3	mouse 4	mouse 5	mouse 6	mouse 7	mouse 8	mouse 9	mouse 10	mouse 11	mouse 12	mouse 13	mouse 14	mouse 15	mouse 16	mouse 17	mouse 18	mouse 19	mouse 20
Day 1	0.104371	0.126136	0.094743	0.132512	0.12259	0.072332	0.116252	0.063969	0.055479	ND	0.05118	0.077992	0.039801	0.062075	0.114796	0.08517	0.069274	0.092805	0.086821	0.065198
Day 3	0.193642	0.289427	0.228335	0.265407	0.207224	0.370716	0.224577	ND	0.306409	0.23904	0.199588	0.135948	ND	0.146947	ND	0.19951	0.163837	0.15738	0.132861	0.185486
Day 7	0.418955	0.376592	0.302996	0.31695	0.354258	0.488726	0.372276	0.371402	0.337178	ND	0.317547	0.345852	0.277059	0.332751	0.320489	0.405059	0.329728	0.329092	0.263734	0.364088
Day 15	0.656129	0.553031	0.53304	0.61597	0.571238	0.565154	0.512592	0.586763	0.570499	0.560299	0.529418	0.508639	0.533888	0.528124	0.52487	0.504524	0.505535	0.488184	0.532436	0.523617
Day 21	0.547188	0.486155	0.658788	ND	0.572028	0.619533	0.707195	0.604265	0.669368	0.518159	ND	0.545131	0.446205	0.492176	ND	0.490221	0.604565	0.624842	0.560856	0.465427
Muscle
	mouse 1	mouse 2	mouse 3	mouse 4	mouse 5	mouse 6	mouse 7	mouse 8	mouse 9	mouse 10	mouse 11	mouse 12	mouse 13	mouse 14	mouse 15	mouse 16	mouse 17	mouse 18	mouse 19	mouse 20
Day 1	0.045684	0.030145	0.053074	0.064802	ND	ND	ND	ND	0.05536	ND	0.048282	0.055513	0.04239	0.092765	0.051137	ND	ND	0.067757	0.078443	ND
Day 3	0.14311	ND	ND	0.140214	ND	0.146685	0.132729	ND	ND	ND	0.097247	ND	0.127958	0.121907	ND	0.148059	0.069289	0.123694	0.110474	0.1285
Day 7	0.173066	0.215761	ND	ND	0.222895	ND	0.254249	0.203244	0.256792	0.259139	0.132939	0.179354	0.158308	0.200542	ND	0.268846	0.255001	0.232247	0.225282	0.216872
Day 15	ND	0.226719	ND	ND	ND	0.425001	0.302544	0.42621	0.359676	0.384848	ND	0.321329	ND	0.318033	ND	ND	0.378255	0.339099	0.399599	ND
Day 21	0.487403	0.45545	ND	ND	0.50348	0.386079	0.402252	0.476302	0.545155	ND	ND	ND	ND	ND	ND	0.485476	0.429924	0.447057	0.424756	0.477751

## Sheet: ISG Fold Change
IFIT3	heart		salivary gland		lung		spleen
	WT	D18N	WT	D18N	WT	D18N	WT	D18N
	1.12	129.51	1.33	16.71	0.8	9.78	0.87	10.35
	0.88	39.57	0.99	26.92	0.92	6.57	1.1	7.52
	0.87	22.38	1.08	18.75	1.16	5.01	1.26	7.54
	1.12	95.83	1.04	24.99	1.16	19.53	0.79	8.72
	1.14	57.57	0.98	15.38	1	12.54	1.04	8.43
	1.14	13.83	0.79	63.38	0.58	8.12	1.46	10.55
	1.28	136.34	1.44	47.45	1.29	10.54	1.71	10.85
	1.23	108.9	0.93	52.36	1.18	10.13	1.52	5.79
	1.49	107.88	1.2	25.63	1.53	16.75	1.97	5.82
	2.17	107.35	1.61	55.99	1.6	16.54	2.97	7.17
OAS1	heart		salivary gland		lung		spleen
	WT	D18N	WT	D18N	WT	D18N	WT	D18N
	0.83	11.02	1.33	16.71	1.08	4.41	0.74	1.82
	1.31	4.78	0.99	26.92	0.99	3.85	0.82	1.62
	0.91	6.13	1.08	18.75	0.87	2.8	1.08	1.39
	0.91	14.7	1.04	24.99	1.04	7.15	1.3	1.24
	1.22	10.58	0.98	15.38	1.04	5.23	1.18	1.3
	0.93	4.2	0.79	63.38	0.82	3.84	1.27	1.89
	2.09	14.59	1.44	47.45	0.82	4.93	0.89	1.56
	0.76	13.98	0.93	52.36	0.99	4.53	0.97	1.56
	0.83	16.09	1.2	25.63	1.14	6.83	1.15	1.51
	1.26	13.5	1.61	55.99	1.05	6.12	1.33	1.62
CXCL10	heart		salivary gland		lung		spleen
	WT	D18N	WT	D18N	WT	D18N	WT	D18N
	0.95	444.39	1.23	27.46	0.92	49.2	1.03	2.98
	0.96	119.2	0.79	50.67	0.86	44.18	0.97	3.12
	0.56	57.94	0.82	29	1.08	23.4	0.96	2.91
	0.98	694.9	1.19	32.63	1.11	139.04	0.98	3.96
	2	140.04	1.15	28.15	1.06	70.98	1.05	3.62
	1.04	15.56	1.09	100.63	0.73	36.67	1.42	3.8
	2.39	416.84	2.54	68.94	1.3	60.23	1.24	4.33
	2.46	312.06	1.18	131.61	1.32	52.17	1.43	2.87
	2.83	675.98	1.51	37.65	1.5	140.02	1.33	2.66
	4.72	242.05	2.12	87.48	1.95	132.1	1.5	4.01
TNFa	heart		salivary gland		lung		spleen
	WT	D18N	WT	D18N	WT	D18N	WT	D18N
	1.02	24.82	0.97	5.29	0.96	5.75	0.85	1.13
	1.35	5.7	0.98	10.27	0.98	9.49	1.19	1.22
	0.99	4.48	1.02	7.9	1.21	2.61	1.16	1.26
	0.69	47.66	1.22	7.24	1.1	13.33	0.83	0.96
	1.06	13.35	0.92	7.96	0.8	13.27	1.03	1.51
	0.53	1.32	0.93	24.67	0.68	2.52	1.14	1.19
	0.6	19.2	1.59	17.49	1.12	4.86	0.84	1.12
	0.81	16.51	1.69	29.15	1.24	2.93	0.73	1.03
	0.58	37.61	1.02	8.19	1.69	11.4	0.75	1
	0.68	12.76	1.06	25.02	1.26	8.59	0.84	0.83
